# Supplementary material for: Effects of exercise training on ANGPTL3/8 and ANGPTL4/8 and their associations with cardiometabolic traits
Source: J Lipid Res. 2023 Dec 29;65(2):100495. doi: 10.1016/j.jlr.2023.100495 (PMC10832466; doi:10.1016/j.jlr.2023.100495)
Supplement: Supplemental Data [file mmc1.xlsx]

## Sheet: Table S1
Table S1. Consensus on Exercise Reporting Template (CERT) checklist for the HERITAGE Family Study.
			Where located in paper
Item Category	Item No	Abbreviated Item Description	Section #	Details
WHAT: materials	1	Type of exercise equipment	2.1.2	Cycle ergometer (Universal Aerobicycles)
WHO: provider	2	Qualifications, teaching/supervising expertise, and/or training of the exercise instructor	2.1.2	All training sessions were supervised on-site by trained personnel to ensure that the equipment was working properly, and the participants were compliant with the protocol.
HOW: delivery	3	Whether exercises are performed individually or in a group	N/A	Individually
	4	Whether exercises are supervised or unsupervised	2.1.2	Supervised
	5	Measurement and reporting of adherence to exercise	N/A	The training protocol required a total of 60 training sessions, three per week for 20 wks. Subjects were not allowed to exercise more than four sessions per week or less than one per week and could not get ahead or fall behind by more than two sessions. Adherence was monitored several times per week If subjects were falling behind, a plan was developed to bring them back on schedule. Adherence to…
	6	Details of motivation strategies	N/A
	7	Decision rules for progressing the exercise program	2.1.2	The exercise program was progressed based on calendar days only. All subjects began exercising at 55% VO2max for 30 min for the first 2 wk. The intensity or duration of the training sessions was increased every 2 wk, until subjects were working at the HR associated with 75% of baseline VO2max for 50 min during the last 6 wk
	8	Each exercise is described so that it can be replicated (eg, illustrations, photographs)	2.1.2	Use of cycle ergometer is easily replicated
	9	Content of any home program component	N/A
	10	Nonexercise components	N/A
	11	How adverse events that occur during exercise are documented and managed	N/A
WHERE: location	12	Setting in which exercises are performed	2.1.1	All exercise was performed in laboratories located within each of the four clinical centers: Arizona State University and then Indiana University, Laval University, University of Minnesota, University of Texas at Austin. Each participant trained on a cycle ergometer (Universal Aerobicycles, Cedar Rapids, IA) using the same equipment and standardized training protocol at the four clinical centers.
WHEN, HOW MUCH: dosage	13	Detailed description of the exercises (eg, sets, repetitions, duration, intensity)	2.1.2	Training intensity was adjusted for individual differences in VO2max and began at the HR associated with 55% of baseline VO2max (derived from the first, maximal exercise test) for 30 min for the first 2 wk. The intensity or duration of the training sessions was increased every 2 wk, until subjects were working at the HR associated with 75% of baseline VO2max for 50 min during the last 6 wk
TAILORING: what, how	14	Whether exercises are generic (“one size fits all”) or tailored to the individual	2.1.2	The prescribed exercise dose was the 'same' for each individual in terms of type, time, and relative intensity. But since relative intensity was used (e.g. 55% of VO2max), the absolute workload varied between individuals, as they had different baseline VO2max levels.
	15	Decision rule that determines the starting level for exercise	2.1.2	All participants started the program exercising at an intensity equivalent to the heart rate associated with 55% of VO2max.
HOW WELL: planned, actual	16	Whether the exercise intervention is delivered and performed as planned	2.1.3	855 participants from 218 family units were recruited to join the study. A total of 742 adults from 204 family units were considered completers, as they finished the training program (completed at least 95% or 57 of the 60 required training sessions). The remaining 113 participants did not complete the study for a variety of reasons: a) 6 had an injury or illness, b) 7 became pregnant, c) 1 moved…

## Sheet: Table S2
Table S2. Mean values of lipoprotein traits at baseline and post-training according to baseline quintiles of (A) ANGPTL3/8 complex and (B) ANGPTL4/8 complex
(A) ANGPTL3/8 baseline quintile	1 (n=128)		2 (n=129)		3 (n=128)		4 (n=129)		5 (n=121)		Group Differencesb		Correlationc
	Baseline	Post-training	Baseline	Post-training	Baseline	Post-training	Baseline	Post-training	Baseline	Post-training	Baselined	Post- traininge	Baselined r p-value		Post-traininge r p-value
Total cholesterol, mmol/L	4.00 (0.78)	4.08 (0.85)	4.14 (0.88)	4.20 (0.84)	4.50 (0.93)	4.55 (0.94)	4.57 (0.94)	4.59 (0.95)	4.82 (0.90)	4.86 (0.85)	5.43235e-10	0.865359	0.27	8.1e-10	0.16	4.1e-05
VLDL-C, mmol/L	0.28 (0.19)	0.28 (0.21)	0.31 (0.19)	0.33 (0.24)	0.40 (0.30)	0.36 (0.27)a	0.45 (0.36)	0.45 (0.34)	0.61 (0.48)	0.57 (0.48)	9.83836e-17	0.132987	0.34	1.9e-14	0.13	0.00094
LDL-C, mmol/L	2.64 (0.68)	2.66 (0.73)	2.72 (0.75)	2.73 (0.72)	3.05 (0.84)	3.10 (0.84)	3.06 (0.78)	3.05 (0.76)	3.18 (0.80)	3.21 (0.76)	4.21158e-07	0.235586	0.24	9.4e-08	0.13	0.001
HDL-C, mmol/L	1.08 (0.24)	1.14 (0.26)a	1.11 (0.25)	1.14 (0.27)a	1.05 (0.23)	1.07 (0.24)a	1.05 (0.34)	1.09 (0.35)a	1.00 (0.28)	1.05 (0.28)a	0.00227244	0.117874	-0.17	0.00018	0.04	0.35
VLDL-TG, mmol/L	0.50 (0.34)	0.49 (0.36)	0.59 (0.40)	0.62 (0.49)	0.74 (0.52)	0.66 (0.48)a	0.87 (0.63)	0.81 (0.60)	1.16 (0.92)	1.07 (0.95)	4.66717e-18	0.0506691	0.39	3.9e-19	0.15	0.00011
LDL-TG, mmol/L	0.21 (0.08)	0.22 (0.09)	0.22 (0.09)	0.23 (0.10)a	0.25 (0.11)	0.26 (0.11)	0.28 (0.11)	0.29 (0.11)	0.31 (0.12)	0.31 (0.13)	6.23815e-07	0.40813	0.28	1.9e-10	-0.001	0.98
HDL-TG, mmol/L	0.21 (0.04)	0.21 (0.05)	0.22 (0.06)	0.21 (0.06)	0.22 (0.05)	0.21 (0.05)	0.23 (0.05)	0.23 (0.06)	0.25 (0.06)	0.24 (0.06)	0.00535988	0.0120875	0.15	0.00075	0.07	0.06
apoA-I, mmol/L	1.15 (0.16)	1.18 (0.16)a	1.17 (0.17)	1.21 (0.16)a	1.17 (0.15)	1.19 (0.16)	1.20 (0.18)	1.22 (0.18)	1.19 (0.16)	1.22 (0.14)a	0.356761	0.878266	0.03	0.53	0.1	0.01
apoB, mmol/L	0.73 (0.18)	0.74 (0.19)	0.75 (0.21)	0.77 (0.21)a	0.87 (0.23)	0.86 (0.24)	0.88 (0.23)	0.89 (0.23)	0.96 (0.25)	0.96 (0.23)	6.94228e-13	0.668217	0.32	2.8e-13	0.14	0.0005
VLDL-apoB, mmol/L	0.06 (0.03)	0.06 (0.03)	0.06 (0.03)	0.07 (0.03)a	0.07 (0.04)	0.07 (0.04)	0.08 (0.05)	0.08 (0.05)	0.10 (0.06)	0.09 (0.06)	2.24613e-08	0.0746028	0.28	3.4e-10	0.09	0.03
LDL-apoB, mmol/L	0.67 (0.17)	0.68 (0.18)	0.69 (0.19)	0.70 (0.19)	0.79 (0.22)	0.79 (0.22)	0.80 (0.21)	0.81 (0.21)	0.86 (0.22)	0.86 (0.21)	7.02236e-11	0.603554	0.29	6e-11	0.14	0.00033
NMR lipoprotein subfractions
TRLP, nmol/L	109.59 (45.83)	103.95 (41.14)a	119.76 (44.77)	118.2 (49.08)	132.69 (51.18)	129.76 (55.3)	139.26 (49.83)	134.71 (50.78)	150.81 (54.46)	147.68 (55.59)	5.17505e-07	0.109871	0.290148	4.88279e-11	0.0953704	0.0167306
VL-TRLP, nmol/L	0.09 (0.15)	0.11 (0.25)	0.08 (0.1)	0.11 (0.32)	0.16 (0.29)	0.13 (0.29)	0.18 (0.38)	0.12 (0.19)a	0.33 (0.56)	0.28 (0.66)	3.15536e-07	0.299771	0.318982	3.80476e-13	0.316266	4.45091e-16
L-TRLP, nmol/L	1.26 (1.82)	1.06 (1.71)	1.51 (2.07)	1.54 (2.28)	2.04 (2.46)	1.63 (2.25)a	2.46 (2.81)a	1.95 (2.11)a	3.21 (3.14)	3.07 (3.16)	1.01358e-07	0.0129447	0.311732	1.35636e-12	0.204875	2.18231e-07
M-TRLP, nmol/L	9.87 (9.03)	8.26 (7.94)a	12.04 (9.54)	11.44 (10.22)	12.18 (9.29)	10.67 (8.81)a	14.43 (11.22)	12.69 (10.28)a	15.68 (11.87)	14.91 (12.12)	0.000450637	0.0091135	0.240124	6.56294e-08	0.0920465	0.0209533
S-TRLP, nmol/L	44.48 (27.95)	37.14 (21.79)a	46.18 (25.26)	41.84 (24.21)	52.01 (32.03)	49.15 (32.99)	51.88 (28.15)	48.4 (29.23)	51.73 (28.92)	50.37 (31.54)	0.497881	0.00685877	0.0311481	0.489744	0.0440684	0.269781
VS-TRLP, nmol/L	53.89 (24.16)	57.39 (27.28)	59.94 (27.74)	63.27 (32.11)	66.3 (34.05)	68.18 (33.96)	70.29 (35.29)	71.54 (31.34)	79.87 (38.55)	79.06 (38.01)	2.34356e-06	0.809876	0.289058	5.8053e-11	0.0691008	0.0833336
TRLP size, nm	41.37 (6.12)	41.84 (6.26)	42.33 (5.31)	42.67 (6.17)	43.24 (7.28)	42.57 (7.34)	44.51 (6.71)	43.76 (6.6)	46.61 (8.07)	45.87 (7.99)	2.15114e-10	0.304037	0.344083	3.55156e-15	0.207473	1.51879e-07
LDLP, nmol/L	1077.11 (285.04)	1096.13 (301.35)	1092.57 (314.96)	1133.07 (349.99)	1244.63 (336.04)	1243.77 (342.51)	1271.59 (374.46)	1256.43 (343.3)	1342.17 (345.5)	1356.12 (340.55)	8.2055e-09	0.471857	0.2377	8.96348e-08	0.0129684	0.745475
L-LDLP, nmol/L	233.75 (143.69)	229.84 (163.6)	229.14 (141.02)	220.23 (133.04)a	242.73 (160.34)	247.23 (164.24)	244.49 (172.67)	251.5 (157.13)	214.33 (151.68)	233.53 (156.48)	0.41596	0.589094	-0.074614	0.0976232	-0.0456454	0.252998
M-LDLP, nmol/L	222.38 (192.98)	230.62 (199.72)	214.18 (186.22)	252.26 (216.74)	274.04 (258.67)	314.13 (284)	226.9 (219.28)	260.61 (249.14)	212.52 (238.34)	267.7 (244.14)a	0.218955	0.204048	-0.0400286	0.374658	-0.0410019	0.304558
S-LDLP, nmol/L	621.04 (262.74)	635.68 (275.13)	649.2 (306.86)	660.53 (379.41)	727.97 (348.88)	682.48 (341.11)	800.22 (414.7)	744.21 (381.11)a	915.33 (427.56)	854.9 (419.14)a	1.63945e-06	0.630887	0.272625	7.22329e-10	0.0791532	0.0472206
LDLP size, nm	20.78 (0.4)	20.76 (0.41)	20.77 (0.4)	20.77 (0.38)	20.77 (0.45)	20.8 (0.45)	20.75 (0.49)	20.8 (0.46)	20.63 (0.49)	20.73 (0.47)a	0.0462812	0.312985	-0.136536	0.0023561	-0.0260181	0.514826
HDLP, μmol/L	18.74 (3.02)	18.92 (3.26)	18.99 (3.12)	19.18 (3.01)	18.91 (2.95)	18.78 (2.92)	19.14 (2.95)	18.98 (3.14)	19.45 (2.78)	19.44 (2.61)	0.863169	0.510876	-0.0187041	0.678359	0.0728561	0.0678482
L-HDLP, μmol/L	1.87 (1.07)	2.05 (1.22)a	2.0 (1.2)	1.94 (1.2)	1.64 (1.1)	1.73 (1.15)	1.56 (1.13)	1.68 (1.3)a	1.48 (1.0)	1.53 (1.16)	2.60269e-05	0.0187142	-0.227749	3.11178e-07	-0.0902027	0.0236736
M-HDLP, μmol/L	4.89 (2.29)	5.01 (2.47)	5.18 (2.43)	5.48 (2.52)a	4.68 (2.26)	4.75 (2.17)	4.77 (2.26)	4.79 (2.31)	4.77 (2.41)	4.83 (2.54)	0.753347	0.315809	-0.0390267	0.38674	0.0435365	0.27561
S-HDLP, μmol/L	11.98 (2.77)	11.85 (2.77)	11.83 (2.77)	11.76 (2.94)	12.59 (3.11)	12.31 (2.85)	12.81 (2.86)	12.51 (2.82)	13.21 (3.09)	13.08 (3.18)	0.00233563	0.691547	0.104396	0.0202981	0.0886743	0.0261552
HDLP size, nm	8.99 (0.36)	9.01 (0.38)	9 (0.4)	8.98 (0.39)	8.87 (0.4)	8.89 (0.4)	8.84 (0.41)	8.86 (0.4)	8.83 (0.37)	8.81 (0.4)	1.10672e-05	0.0418876	-0.220561	7.38709e-07	-0.116005	0.00357477
H7P, μmol/L	0.27 (0.23)	0.23 (0.22)a	0.27 (0.28)	0.22 (0.23)a	0.21 (0.2)	0.2 (0.21)	0.26 (0.57)	0.23 (0.67)	0.22 (0.23)	0.19 (0.21)	0.0150417	0.730439	-0.0718701	0.110621	0.0412086	0.302124
H6P, μmol/L	0.96 (0.82)	1.23 (1.08)a	1.07 (0.88)	1.14 (1.01)	0.87 (0.88)	0.86 (0.89)	0.68 (0.71)	0.83 (0.86)a	0.75 (0.81)	0.75 (0.87)	1.72945e-05	0.000517153	-0.180841	5.28631e-05	-0.0854559	0.0321227
H5P, μmol/L	0.64 (0.45)	0.61 (0.45)	0.66 (0.45)	0.57 (0.48)	0.56 (0.49)	0.67 (0.48)a	0.62 (0.52)	0.61 (0.46)	0.49 (0.39)	0.59 (0.52)	0.000509432	0.099662	-0.1606	0.000338675	-0.0473465	0.235722
H4P, μmol/L	1.22 (0.79)	1.12 (0.71)	1.11 (0.84)	1.26 (0.87)	1.09 (0.63)	1.1 (0.65)	1.11 (0.8)	1.08 (0.73)	1.18 (0.9)	1.14 (0.65)	0.263279	0.163573	-0.0482409	0.284568	0.0416605	0.296849
H3P, μmol/L	3.66 (1.96)	3.88 (2.19)	4.06 (2.12)	4.21 (2.16)	3.6 (2.11)	3.64 (1.97)	3.66 (2)	3.7 (2.18)	3.59 (1.86)	3.69 (2.35)	0.588945	0.617105	-0.0260471	0.563564	0.0192623	0.629678
H2P, μmol/L	9.89 (2.3)	9.88 (2.35)	10.01 (2.36)	10.05 (2.48)	10.5 (2.54)	10.28 (2.46)	10.92 (2.41)	10.65 (2.54)	11.35 (2.87)	11.35 (2.94)	0.000103942	0.263707	0.143535	0.00138035	0.0799833	0.0449424
H1P, μmol/L	2.08 (1.29)	1.98 (1.23)	1.81 (1.07)	1.71 (1.11)	2.08 (1.4)	2.03 (1.23)	1.89 (1.34)	1.86 (1.25)	1.85 (1.21)	1.73 (1.16)	0.297064	0.425641	-0.0472169	0.294927	0.033436	0.402516
(B) ANGPTL4/8 baseline quintile	1 (n=128)		2 (n=129)		3 (n=128)		4 (n=129)		5 (n=121)		Group Differencesb		Correlationc
	Baseline	Post-training	Baseline	Post-training	Baseline	Post-training	Baseline	Post-training	Baseline	Post-training	Baselined	Post- traininge	Baselined r p-value		Post-traininge r p-value
Total cholesterol, mmol/L	4.29 (1.04)	4.39 (0.98)a	4.34 (0.92)	4.38 (0.87)	4.38 (0.86)	4.39 (0.89)	4.43 (0.93)	4.50 (0.92)	4.59 (0.88)	4.62 (0.96)	0.0546571	0.790081	0.12	0.007	0.16	7.3e-05
VLDL-C, mmol/L	0.36 (0.24)	0.37 (0.27)	0.37 (0.32)	0.34 (0.26)a	0.37 (0.25)	0.36 (0.24)	0.41 (0.34)	0.39 (0.33)	0.54 (0.48)	0.52 (0.50)	0.002	0.32804	0.15	0.00076	0.04	0.35
LDL-C, mmol/L	2.82 (0.89)	2.86 (0.84)	2.88 (0.80)	2.91 (0.78)	2.96 (0.76)	2.95 (0.76)	3.00 (0.81)	3.03 (0.80)	2.99 (0.72)	3.00 (0.78)	0.0985718	0.995487	0.1	0.02	0.15	0.00018
HDL-C, mmol/L	1.11 (0.27)	1.16 (0.28)a	1.09 (0.24)	1.13 (0.25)a	1.04 (0.24)	1.06 (0.27)a	1.03 (0.23)	1.08 (0.24)a	1.04 (0.36)	1.07 (0.36)a	0.393824	0.549404	-0.08	0.06	0.07	0.08
VLDL-TG, mmol/L	0.65 (0.46)	0.65 (0.46)	0.67 (0.53)	0.61 (0.47)a	0.73 (0.50)	0.68 (0.46)	0.76 (0.62)	0.71 (0.60)	1.04 (0.92)	1.00 (0.97)	0.0006	0.395755	0.19	3.1e-05	0.05	0.23
LDL-TG, mmol/L	0.25 (0.12)	0.26 (0.12)	0.24 (0.10)	0.24 (0.09)	0.23 (0.08)	0.24 (0.09)a	0.26 (0.12)	0.27 (0.12)a	0.30 (0.12)	0.30 (0.13)	0.000352807	0.453519	0.17	0.00011	0.12	0.003
HDL-TG, mmol/L	0.22 (0.05)	0.22 (0.05)	0.22 (0.05)	0.22 (0.05)	0.21 (0.05)	0.21 (0.05)	0.22 (0.05)	0.23 (0.05)	0.25 (0.07)	0.24 (0.07)	0.0006	0.354538	0.2	9e-06	0.14	0.0007
apoA-I, mmol/L	1.18 (0.16)	1.22 (0.17)a	1.18 (0.15)	1.20 (0.14)a	1.15 (0.17)	1.19 (0.17)a	1.18 (0.15)	1.19 (0.14)	1.19 (0.19)	1.20 (0.18)	0.456688	0.362939	0.03	0.57	0.11	0.008
apoB, mmol/L	0.79 (0.26)	0.81 (0.23)a	0.80 (0.22)	0.81 (0.23)	0.84 (0.21)	0.84 (0.22)	0.86 (0.24)	0.87 (0.24)	0.90 (0.23)	0.90 (0.25)	0.000772273	0.987384	0.18	4.1e-05	0.15	0.00014
VLDL-apoB, mmol/L	0.07 (0.03)	0.07 (0.04)	0.07 (0.04)	0.07 (0.03)	0.07 (0.04)	0.07 (0.04)	0.07 (0.04)	0.08 (0.04)	0.09 (0.06)	0.09 (0.06)	0.003	0.241572	0.17	0.00014	0.06	0.16
LDL-apoB, mmol/L	0.72 (0.23)	0.73 (0.22)	0.74 (0.20)	0.74 (0.21)	0.77 (0.19)	0.77 (0.20)	0.78 (0.22)	0.79 (0.22)	0.81 (0.20)	0.81 (0.22)	0.00180933	0.994835	0.16	0.00028	0.15	0.00013
NMR lipoprotein subfractions
TRLP, nmol/L	128.15 (53.91)	125.22 (56.54)	123.28 (49.93)	123.09 (48.69)	128.09 (46.42)	121.8 (45.99)a	131.91 (51.06)	128.16 (55.26)	140.05 (53.71)	135.3 (55.38)	0.061982	0.693179	0.115873	0.00994965	0.0399944	0.316605
VL-TRLP, nmol/L	0.12 (0.34)	0.1 (0.3)	0.14 (0.21)	0.10 (0.17)	0.16 (0.27)	0.12 (0.22)	0.18 (0.44)	0.14 (0.31)	0.23 (0.42)	0.28 (0.68)	0.135998	0.0687697	0.128527	0.00421914	0.111452	0.00513636
L-TRLP, nmol/L	1.60 (2.0)	1.62 (2.23)	1.81 (2.26)	1.4 (2.09)a	2.23 (2.69)	1.64 (2.16)a	2.0 (2.83)	2.11 (2.66)	2.81 (2.91)	2.43 (2.82)a	0.001	0.0101964	0.163256	0.000268607	0.0910673	0.0223621
M-TRLP, nmol/L	12.28 (9.35)	11.71 (10.33)	11.56 (10.55)	9.61 (8.6)a	12.79 (9.33)	11.36 (9.13)	12.86 (10.55)	12.04 (11.04)	14.65 (11.98)	13.17 (11.32)	0.0537847	0.239309	0.0969392	0.0312245	0.0282636	0.479207
S-TRLP, nmol/L	50.36 (29.65)	49.53 (34.79)	48.57 (31.22)	42.95 (24.92)a	52.81 (28.88)	46.12 (27.42)a	47.46 (25.22)	44.25 (28.18)	46.79 (27.8)	43.67 (26.56)	0.114027	0.625971	-0.00745206	0.868776	0.0458874	0.250487
VS-TRLP, nmol/L	63.78 (30.75)	62.26 (33.36)	61.2 (34.51)	69.03 (31.7)a	60.09 (29.7)	62.55 (28.38)	69.41 (33.49)	69.62 (33.49)	75.57 (36.27)	75.74 (38.11)	0.00231785	0.134056	0.128967	0.00408949	0.0253681	0.525386
TRLP size, nm	42.72 (6.03)	42.44 (5.93)	43.27 (7.09)	42.26 (6.29)	43.55 (6.75)	42.92 (6.46)	43.19 (7.11)	43.62 (7.05)	45.24 (7.61)	45.44 (8.73)	0.0103143	0.0354601	0.132965	0.00306679	0.0458925	0.250434
LDLP, nmol/L	1149.27 (389.88)	1184.77 (371.89)	1146.4 (318.24)	1166.6 (314.32)	1198 (302.13)	1197.59 (318.92)	1237.13 (353.52)	1221.97 (340.98)	1294.23 (348.6)	1311.91 (375.41)	0.000324594	0.179255	0.168398	0.000169753	0.106851	0.00731456
L-LDLP, nmol/L	232.74 (168.35)	246.02 (140.89)a	253.78 (169.63)	242.05 (154.77)	244.05 (144.39)	241.14 (175.57)	226.8 (129.96)	231.97 (142.36)	206.45 (153.21)	220.26 (161.25)	0.0811145	0.793553	-0.0712964	0.113503	0.0241687	0.545158
M-LDLP, nmol/L	207.91 (206.97)	244.17 (222.58)	227.78 (207)	286.48 (262.24)a	233.7 (241.92)	271.29 (261.65)	285.34 (234.15)	270.94 (219.39)	194.17 (203.77)	251.28 (237.92)a	0.00982983	0.462039	-0.0338846	0.452393	0.00883837	0.824914
S-LDLP, nmol/L	708.72 (389.49)	694.59 (359.73)	664.89 (334.44)	637.98 (327.94)	720.22 (313.4)	685.2 (340.08)	725 (381.2)	719.09 (374.03)	893.62 (396.18)	840.31 (414.88)	1.97827e-05	0.502512	0.204529	4.58582e-06	0.0489748	0.219982
LDLP size, nm	20.75 (0.45)	20.81 (0.37)	20.81 (0.46)	20.81 (0.43)	20.77 (0.43)	20.79 (0.46)	20.76 (0.41)	20.79 (0.44)	20.61 (0.48)	20.67 (0.45)	0.0148023	0.862289	-0.10419	0.0205487	0.0178773	0.65451
HDLP, μmol/L	18.89 (3.05)	19.29 (3.18)	18.66 (2.76)	18.74 (2.8)	18.82 (3.04)	18.68 (3.01)	19.33 (2.98)	18.92 (2.81)a	19.55 (2.96)	19.68 (3.12)	0.0142617	0.0303424	0.0473664	0.293399	0.107511	0.00695867
L-HDLP, μmol/L	1.95 (1.24)	1.95 (1.29)	1.82 (1.14)	1.97 (1.2)a	1.60 (1.09)	1.69 (1.21)	1.66 (1.02)	1.68 (1.1)	1.54 (1.03)	1.64 (1.27)	0.11338	0.312922	-0.125198	0.00532668	-0.0156985	0.694351
M-HDLP, μmol/L	5.09 (2.42)	5.4 (2.59)a	4.66 (2.11)	4.78 (2.11)	4.9 (2.21)	4.8 (2.15)	4.66 (2.12)	4.83 (2.29)	4.99 (2.76)	5.07 (2.86)	0.506758	0.579233	-0.0209053	0.642993	0.0332119	0.405679
S-HDLP, μmol/L	11.84 (2.99)	11.94 (2.86)	12.18 (2.74)	11.99 (2.75)	12.33 (3.12)	12.19 (3.24)	13.01 (2.92)	12.42 (2.83)a	13.03 (2.85)	12.97 (2.94)	0.0124015	0.11101	0.120175	0.00749641	0.0883235	0.0267555
HDLP size, nm	8.99 (0.42)	8.97 (0.38)	8.97 (0.37)	8.99 (0.38)	8.88 (0.4)	8.89 (0.42)	8.85 (0.36)	8.88 (0.37)	8.85 (0.4)	8.83 (0.42)	0.062923	0.0607164	-0.127006	0.00469639	-0.0308518	0.439875
H7P, μmol/L	0.28 (0.29)	0.22 (0.2)a	0.26 (0.25)	0.23 (0.24)	0.22 (0.24)	0.2 (0.22)	0.19 (0.18)	0.19 (0.2)	0.28 (0.57)	0.24 (0.69)	0.0591861	0.60017	-0.0224177	0.619148	0.0407243	0.307846
H6P, μmol/L	1.03 (0.91)	1.2 (1.12)a	0.91 (0.8)	1.04 (0.93)a	0.81 (0.87)	0.9 (0.95)	0.84 (0.84)	0.86 (0.89)	0.74 (0.71)	0.83 (0.86)	0.256019	0.308424	-0.114496	0.0108735	-0.0528777	0.185352
H5P, μmol/L	0.64 (0.46)	0.54 (0.42)a	0.63 (0.52)	0.7 (0.53)	0.56 (0.41)	0.6 (0.47)	0.62 (0.47)	0.63 (0.5)	0.51 (0.46)	0.57 (0.44)	0.0357382	0.128976	-0.0763682	0.0899723	0.0557686	0.162421
H4P, μmol/L	1.23 (0.91)	1.29 (0.84)	1.22 (0.73)	1.14 (0.65)	1.05 (0.71)	1.08 (0.69)	1.02 (0.67)	1.03 (0.57)	1.19 (0.93)	1.17 (0.85)	0.124061	0.518799	-0.0661352	0.142155	0.0952226	0.0169012
H3P, μmol/L	3.86 (2.0)	4.1 (2.32)	3.45 (1.85)	3.64 (1.88)	3.84 (1.94)	3.71 (1.95)	3.64 (2.01)	3.78 (2.24)	3.81 (2.27)	3.9 (2.42)	0.287217	0.771726	0.00363239	0.935816	-0.0125463	0.753486
H2P, μmol/L	9.85 (2.59)	10.11 (2.51)	10.29 (2.28)	10.16 (2.32)	10.43 (2.63)	10.28 (2.77)	10.84 (2.44)	10.48 (2.44)a	11.25 (2.63)	11.17 (2.84)	0.000823084	0.102938	0.173005	0.000111245	0.119339	0.00271963
H1P, μmol/L	1.99 (1.21)	1.83 (1.16)	1.89 (1.19)	1.83 (1.19)	1.89 (1.17)	1.91 (1.27)	2.15 (1.45)	1.95 (1.24)	1.77 (1.28)	1.80 (1.13)	0.158103	0.772972	-0.0725187	0.107432	-0.0412998	0.301054
TRLP, Triglyceride-Rich Lipoprotein; LDLP, LDL Particle; HDLP, HDL Particle; VL, Very Large; L, Large; M, Medium; S, Small; VS, Very Small;
HDL subspecies groups: H7P, HDLP Subspecies 7 (12 nm); H6P, HDLP Subspecies 6 (10.8 nm); H5P, HDLP Subspecies 5 (10.3 nm); H4P, HDLP Subspecies 4 (9.5 nm); H3P, HDLP Subspecies 3 (8.7 nm); H2P, HDLP Subspecies 2 (7.8 nm); H1P, HDLP Subspecies 1 (7.4 nm).
Values listed as mean (SD) for continous variables and N (%) for categorical
a p<0.05 for difference between post-training and baseline value within group (i.e., significant within group training effect)
b p-value for differences across the 5 groups calculated with chi-square test and ANCOVA for categorical and continuous variables, respectively
c Pearson r value for correlation between ANGPTL complex and clinical phenotypes as continuous variables.
d Models were adjusted for age, sex, race, and family membership.
e Post-training models were adjusted for age, sex, race, family membership, and baseline trait value (to represent association of change with change).

## Sheet: Table S3
Table S3. Mean values of body composition traits at baseline and post-training according to baseline quintiles of (A) ANGPTL3/8 complex and (B) ANGPTL4/8 complex
(A) ANGPTL3/8 baseline quintile	1 (n=128)		2 (n=129)		3 (n=128)		4 (n=129)		5 (n=121)		Group Differencesa		Correlationb
	Baseline	Post-training	Baseline	Post-training	Baseline	Post-training	Baseline	Post-training	Baseline	Post-training	Baselinec	Post-trainingd	Baselinec r p-value		Post-trainingd r p-value
Total Abdominal Fat (cm2)	242.2 (134.4)	231.1 (128.7)	309.9 (164.8)	296.5 (164.2)	348.6 (165.1)	329.1 (157.9)	413.3 (209.4)	395.9 (201)	461.1 (204.4)	444.9 (198.7)	3.2147e-12	0.43427	0.339665	8.34176e-15	0.134649	0.000814977
Abdominal Visceral Fat (cm2)	56.8 (35.7)	52.4 (31.7)	71 (47)	65.3 (43.6)	81.4 (47.4)	76.3 (47.1)	93.1 (54.6)	88.3 (51.2)	116.3 (69.9)	108.5 (64.3)	3.20865e-12	0.208787	0.342282	5.03833e-15	0.142843	0.000384456
Abdominal Subcutaneous Fat (cm2)	185.4 (114.3)	178.6 (110.7)	238.9 (136.2)	231.2 (138)	267.2 (140.3)	253.1 (134)	320.1 (177.4)	307.6 (170.2)	344.7 (160.6)	336.4 (159.1)	6.37079e-10	0.247722	0.30699	3.05801e-12	0.106972	0.00792982
Fat Mass (kg)	15.2 (8.2)	14.5 (7.7)	19.5 (9.9)	18.7 (9.6)	20.8 (9.4)	20.3 (9.3)	25.4 (12.9)	24.5 (12.3)	27.6 (12.2)	27.4 (11.9)	6.60869e-12	0.313077	0.310095	1.79879e-12	0.161624	0.000112429
Fat Free Mass (kg)	52.8 (10.1)	53.2 (10.3)	53.0 (11.1)	53.3 (11.1)	54.6 (11.9)	55.2 (11.6)	53.6 (10.8)	53.9 (10.8)	55.8 (12.1)	56.3 (12.1)	1.32516e-05	0.337637	0.149893	0.000831763	0.0930907	0.0267867
Fat Percent (%)	21.9 (10)	21.0 (9.8)	26.2 (9.8)	25.4 (9.7)	27.1 (9.2)	26.4 (9.2)	30.9 (10.3)	30.0 (10.2)	32.1 (9.5)	31.8 (9.3)	2.14118e-09	0.0521535	0.305919	3.66706e-12	0.115555	0.00591784
Waist Circumference (cm)	82.4 (10.1)	81.2 (9.4)	86.8 (13.4)	85.6 (13)	89.2 (12.7)	88.2 (12.5)	93.3 (16.0)	92.4 (15.9)	98.1 (16.5)	97.5 (16.3)	1.54955e-13	0.0563208	0.311173	1.49409e-12	0.113118	0.00711393
Waist-to-Hip Ratio	0.84 (0.06)	0.83 (0.06)	0.85 (0.08)	0.84 (0.07)	0.86 (0.08)	0.86 (0.08)	0.88 (0.08)	0.88 (0.09)	0.91 (0.09)	0.91 (0.09)	2.03651e-09	0.0228526	0.253575	1.09456e-08	0.0516109	0.198276
Body Surface Area (m2)	1.80 (0.2)	1.79 (0.2)	1.85 (0.23)	1.85 (0.22)	1.89 (0.24)	1.89 (0.24)	1.93 (0.27)	1.92 (0.26)	2.00 (0.28)	2.0 (0.28)	1.04366e-11	0.268565	0.261993	3.38143e-09	0.101131	0.0114822
BMI (kg/m2)	23.7 (3.8)	23.4 (3.7)	25.1 (4.6)	24.9 (4.4)	26.4 (4.7)	26.3 (4.5)	27.7 (5.9)	27.6 (5.8)	29.2 (5.8)	29.1 (5.7)	5.66913e-12	0.0796998	0.318099	4.44963e-13	0.117183	0.00332292
(B) ANGPTL4/8 baseline quintile	1 (n=128)		2 (n=129)		3 (n=128)		4 (n=129)		5 (n=121)		Group Differencesa		Correlationb
	Baseline	Post-training	Baseline	Post-training	Baseline	Post-training	Baseline	Post-training	Baseline	Post-training	Baselinec	Post-trainingd	Baselinec r p-value		Post-trainingd r p-value
Total Abdominal Fat (cm2)	310.2 (167.5)	294.6 (162)	323.7 (184.9)	315.5 (183.3)	328.9 (173.7)	311.4 (167)	0.8 (192.7)	349 (186.7)	445.8 (215.3)	426.5 (207)	1.86733e-05	0.851798	0.213375	1.70395e-06	0.0804571	0.0461033
Abdominal Visceral Fat (cm2)	71.8 (42.5)	67.8 (41.4)	77.1 (51.7)	72.5 (49.8)	78.5 (48.9)	73.1 (46)	86.9 (55.6)	80.6 (52.8)	103.9 (71.1)	96.2 (64)	8.56158e-05	0.994493	0.196595	1.07501e-05	0.0565845	0.161401
Abdominal Subcutaneous Fat (cm2)	238.3 (135.5)	226.7 (130.5)	246.6 (152)	243 (152.7)	250.5 (143.5)	238.5 (138.7)	278.9 (162.3)	268.4 (157.5)	341.9 (172)	330.3 (167.4)	0.000160399	0.730328	0.198433	8.85142e-06	0.0759914	0.0596441
Fat Mass (kg)	18.5 (10.3)	18.0 (10)	19.9 (10.5)	19.5 (10.3)	20.8 (10.2)	20.0 (10)	22.2 (11.5)	21.4 (11.1)	26.9 (13.2)	26.4 (12.8)	0.000224285	0.544941	0.205531	4.10809e-06	0.07513	0.0741036
Fat Free Mass (kg)	51.5 (10.8)	52.1 (10.6)	52.5 (10.3)	52.3 (10.2)	55.5 (11.5)	55.9 (11.7)	54.8 (10.9)	55.2 (11)	55.5 (12.1)	56.5 (11.9)	0.0375695	0.495012	0.082391	0.067294	0.12303	0.00337179
Fat Percent (%)	25.5 (10.4)	24.8 (10.1)	26.6 (10.5)	26.2 (10.6)	26.6 (10)	25.8 (9.9)	27.7 (10.2)	27.0 (10.1)	31.4 (10.1)	30.7 (10)	0.000108489	0.515653	0.209474	2.65051e-06	0.0594561	0.157765
Waist Circumference (cm)	85.8 (12.9)	84.6 (12.6)	87.3 (14.0)	86.9 (13.8)	88.5 (13.1)	87.2 (13)	91.2 (14.5)	89.9 (14.2)	97.1 (17.2)	96.4 (17.1)	5.80476e-06	0.0183007	0.213746	1.63299e-06	0.140561	0.000807094
Waist-to-Hip Ratio	0.85 (0.07)	0.84 (0.07)	0.85 (0.08)	0.85 (0.08)	0.86 (0.08)	0.85 (0.08)	0.87 (0.08)	0.87 (0.07)	0.9 (0.09)	0.9 (0.1)	1.43417e-05	0.0060698	0.176367	8.1158e-05	0.0579725	0.148373
Body Surface Area (m2)	1.81 (0.24)	1.81 (0.23)	1.86 (0.23)	1.85 (0.23)	1.90 (0.24)	1.90 (0.23)	1.91 (0.25)	1.91 (0.25)	1.99 (0.29)	1.98 (0.28)	0.0001434	0.811242	0.169297	0.000156442	0.0900885	0.0244188
BMI (kg/m2)	24.9 (4.8)	24.8 (4.7)	25.5 (4.9)	25.4 (4.8)	26.1 (4.7)	25.9 (4.5)	26.7 (5.4)	26.5 (5.4)	28.9 (6.1)	28.8 (5.9)	6.13964e-05	0.83062	0.195494	1.20673e-05	0.0963397	0.0158996
Values listed as mean (SD).
a p-value for differences across the 5 groups calculated with chi-square test and ANCOVA for categorical and continuous variables, respectively
b Pearson r value for correlation between ANGPTL complex and clinical phenotypes as continuous variables.
c Baseline models were adjusted for age, sex, race, and family membership
d Post-training models were adjusted for age, sex, race, family membership, and baseline trait value (to represent association of change with change)
Bold post-training values represent p<0.05 for difference between post-training and baseline value within group (i.e., significant within group training effect)

## Sheet: Table S4
Table S4. Mean values of insulin and glusose traits at baseline and post-training according to baseline quintiles of (A) ANGPTL3/8 complex and (B) ANGPTL4/8 complex
(A) ANGPTL3/8 baseline quintile	1 (n=128)		2 (n=129)		3 (n=128)		4 (n=129)		5 (n=121)		Group Differencesa		Correlationb
	Baseline	Post-training	Baseline	Post-training	Baseline	Post-training	Baseline	Post-training	Baseline	Post-training	Baselinec	Post-trainingd	Baselinec r p-value		Post-trainingd r p-value
Fasting Glucose, mmol/L	4.95 (0.49)	5.03 (0.44)	4.96 (0.62)	5.01 (0.57)	5.03 (0.59)	5.13 (0.73)	5.16 (0.48)	5.2 (0.5)	5.28 (0.73)	5.35 (0.71)	0.0062751	0.903695	0.195913	1.15493e-05	0.123853	0.00381315
Fasting Insulin, pmol/L	54.44 (31.84)	49.9 (24.37)	56.54 (21.83)	54.51 (23.9)	68.39 (52.85)	59.21 (34.55)	85.42 (54.39)	74.21 (48.34)	85.59 (60.13)	75.8 (42.78)	5.98316e-10	0.0657061	0.23774	8.91756e-08	0.206643	4.71559e-07
insulin sensitivity index (Si), 10-4 min-1·[µU/mL]-1	4.75 (3.01)	5.0 (2.97)	4.43 (2.83)	4.98 (2.86)	3.71 (2.6)	4.33 (2.78)	3.58 (3.12)	3.34 (2.02)	2.84 (2.25)	3.19 (2.34)	7.26524e-06	3.40947e-05	-0.205342	4.19415e-06	-0.12	0.007
AIRg, pmol/Lx10 min	511.16 (565.64)	485.29 (489.72)	515.15 (543.47)	526.52 (537.02)	607.78 (610.28)	567.62 (555.98)	609.06 (587.25)	571.39 (544.04)	736.55 (885.19)	677.21 (834.73)	0.0019333	0.970033	0.0975775	0.0301244	0.195253	4.47971e-06
Disposition Index (Di)	2954.16 (2067.75)	3194.88 (2685.87)	3221.36 (3527.41)	3653.07 (3103.11)	2777.99 (2224.07)	3063.02 (2232.47)	2452.34 (1690.81)	2380.66 (1789.86)	2542.8 (2361.07)	2602.32 (2503.29)	0.477971	0.0325915	-0.0936977	0.037357	0.13	0.003
Glucose Effectiveness (Sg), min-1	0.017 (0.01)	0.0195 (0.01)	0.0184 (0.01)	0.0202 (0.01)	0.0181 (0.01)	0.0209 (0.01)	0.0159 (0.01)	0.0176 (0.01)	0.0192 (0.01)	0.0201 (0.01)	0.057117	0.339433	0.0415365	0.356918	0.107708	0.0119471
(B) ANGPTL4/8 baseline quintile	1 (n=128)		2 (n=129)		3 (n=128)		4 (n=129)		5 (n=121)		Group Differencesa		Correlationb
	Baseline	Post-training	Baseline	Post-training	Baseline	Post-training	Baseline	Post-training	Baseline	Post-training	Baselinec	Post-trainingd	Baselinec r p-value		Post-trainingd r p-value
Fasting Glucose, mmol/L	4.98 (0.45)	5.07 (0.48)	5.00 (0.49)	5.09 (0.44)	5.04 (0.58)	5.08 (0.55)	5.15 (0.66)	5.22 (0.79)	5.22 (0.76)	5.27 (0.71)	0.0302364	0.906621	0.123938	0.00580983	-0.0110192	0.797621
Fasting Insulin, pmol/L	56.18 (23.55)	48.92 (21.81)	59.33 (37.13)	57.3 (26.3)	68.56 (40.06)	61.57 (35.77)	74.67 (43.77)	67.61 (42.53)	91.94 (75.03)	80.21 (49.49)	2.5702e-05	0.00634483	0.271367	8.70154e-10	0.107982	0.00901307
insulin sensitivity index (Si), 10-4 min-1·[µU/mL]-1	5.16 (3.43)	5.01 (2.96)	4.36 (3.13)	4.63 (3)	3.58 (2.34)	3.99 (2.25)	3.43 (2.41)	3.79 (2.61)	2.75 (2.18)	3.33 (2.42)	5.09663e-08	0.477983	-0.208313	3.01797e-06	-0.173276	5.6917e-05
AIRg, pmol/Lx10 min	463.44 (419.98)	403.56 (380.23)	518.43 (418)	480.16 (361.76)	633.54 (862.07)	635.1 (784.2)	706.09 (810.14)	670.18 (748.05)	654.83 (570.39)	643.28 (568.16)	0.103536	0.28179	0.0905522	0.044256	0.0811808	0.0584623
Disposition Index (Di)	3218.57 (3189.7)	2664.96 (1919.82)	2938.21 (2330.1)	3093.68 (2270.03)	2679.21 (2388.87)	3201.59 (3018.76)	2777.74 (2264.28)	3011.25 (2334.6)	2298.33 (1826.05)	2891.87 (2981.46)	0.0019391	0.241137	-0.0870058	0.0532895	-0.0901252	0.0373414
Glucose Effectiveness (Sg), min-1	0.0179 (0.01)	0.0189 (0.0106)	0.0193 (0.01)	0.0195 (0.0122)	0.0164 (0.01)	0.0203 (0.0105)	0.0175 (0.01)	0.0203 (0.011)	0.0173 (0.01)	0.0191 (0.0109)	0.152769	0.612253	-0.0140067	0.756149	-0.00103274	0.980827
Values listed as mean (SD).
AIRg, acute insulin response to glucose. Di is calculated as Si generated from the MINMOD program (10−4 min−1 [μU/mL]−1) multiplied by AIRg (pmol·L−1 × 10min).
a p-value for differences across the 5 groups calculated with chi-square test and ANCOVA for categorical and continuous variables, respectively
b Pearson r value for correlation between ANGPTL complex and clinical phenotypes as continuous variables.
c Baseline models were adjusted for age, sex, race, and family membership
d Post-training models were adjusted for age, sex, race, family membership, and baseline trait value (to represent association of change with change)
Bold post-training values represent p<0.05 for difference between post-training and baseline value within group (i.e., significant within group training effect)

## Sheet: Table S5
Table S5. Results from multivariable regression models predicting (A) baseline ANGPTL3/8, (B) baseline ANGPTL4/8, (C) change in ANGPTL3/8, and (D) change in ANGPTL4/8
(A) Predictors of baseline ANGPTL3/8.										(B) Predictors of baseline ANGPTL4/8.
A1. 43 variables nominally (p<0.05) correlated with baseline ANGPTL3/8 plus age, sex, race entered into model					A2. 38 variables significantly (p<9.3E-04) correlated with baseline ANGPTL3/8 plus age, sex, race entered into model					B1. 37 variables nominally (p<0.05) correlated with baseline ANGPTL4/8 plus age, sex, race entered into model					B2. 23 variables significantly (p<9.3E-04) correlated with baseline ANGPTL4/8 plus age, sex, race entered into model
Variable	Partial R2	Model R2	p-value		Variable	Partial R2	Model R2	p-value		Variable	Partial R2	Model R2	p-value		Variable	Partial R2	Model R2	p-value
Total abdominal fat	0.1525	0.1525	1.5e-19		Total abdominal fat	0.1525	0.1525	1.5e-19		Fasting insulin	0.0787	0.0787	9.7e-11		Fasting insulin	0.0787	0.0787	9.7e-11
Total TG	0.0773	0.2298	6.4e-12		Total TG	0.0773	0.2298	6.4e-12		HDL-TG	0.0272	0.106	9.2e-05		HDL-TG	0.0272	0.106	9.2e-05
Very large TRLP	0.0136	0.2434	0.003		Very large TRLP	0.0136	0.2434	0.003		Body surface area	0.016	0.1217	0.027		Body surface area	0.016	0.1217	0.027
% Body Fat	0.0091	0.2524	0.0149		% Body Fat	0.0091	0.2524	0.0149		Insulin sensitivity index	0.009	0.1307	0.02		Insulin sensitivity index	0.009	0.1307	0.02
PH-LPL activity	0.0112	0.2636	0.0065		PH-LPL activity	0.0112	0.2636	0.0065
Total cholesterol	0.0119	0.2756	0.0047		Total cholesterol	0.0119	0.2756	0.0047
Race	0.0104	0.286	0.0077		Race	0.0104	0.286	0.0077
TRLP size	0.0106	0.2966	0.0069		TRLP size	0.0106	0.2966	0.0069
Small HDL-P	0.006	0.3026	0.0415		Total LDL-P	0.006	0.3024	0.0415
(C) Predictors of change in ANGPTL3/8.										(D) Predictors of change in ANGPTL4/8.
C1. 36 variables whose changes were nominally (p<0.05) correlated with change in ANGPTL3/8 plus age, sex, race, and baseline ANGPTL3/8 entered into model					C2. 14 variables whose changes were significantly (p<9.3E-04) correlated with change in ANGPTL3/8 plus age, sex, race, and baseline ANGPTL3/8 entered into model					D1. 23 variables whose changes were nominally (p<0.05) correlated with change in ANGPTL4/8 plus age, sex, race, and baseline ANGPTL4/8 entered into model					D2. 6 variables whose changes were significantly (p<9.3E-04) correlated with change in ANGPTL4/8 plus age, sex, race, and baseline ANGPTL4/8 entered into model
Variable	Partial R2	Model R2	p-value		Variable	Partial R2	Model R2	p-value		Variable	Partial R2	Model R2	p-value		Variable	Partial R2	Model R2	p-value
Baseline ANGPTL3/8	0.2045	0.2045	1.5e-23		Baseline ANGPTL3/8	0.2017	0.2017	8.1e-24		Baseline ANGPTL4/8	0.1769	0.1769	2.7e-20		Baseline ANGPTL4/8	0.2342	0.2342	2.1e-33
Very large TRLP	0.0496	0.2541	1.1e-07		Very large TRLP	0.0481	0.2498	1.3e-07		Waist circumference	0.0221	0.199	0.0006		Total cholesterol	0.0126	0.2467	0.0027
Waist circumference	0.0128	0.2669	0.0061		PH-HL activity	0.0116	0.2614	0.0083		H2P HDL subspecies	0.0127	0.2116	0.0085		Insulin sensitivity index	0.0073	0.254	0.0221
PH-HL activity	0.0117	0.2786	0.0082		AIRg	0.0113	0.2727	0.0087		Very large TRLP	0.0109	0.2225	0.0141
AIRg	0.0091	0.2877	0.0187		Age	0.009	0.2817	0.0182		LDL-C	0.0073	0.2298	0.0431
Age	0.0079	0.2956	0.0284
Glucose effectiveness (Sg)	0.0067	0.3023	0.0416
LDL-C	0.0065	0.3088	0.0451
Regression models included nominally significant (p<0.05) correlates of baseline or delta ANGPTL levels from the categories of lipases, lipids, NMR lipoprotein subclasses, body composition, and insulin/glucose.
TG, triglycerides; TRLP, very large TG-rich lipoprotein; PH, post-heparin; LPL, lipoprotein lipase; small HDL-P, small HDL particle concentration; total LDL-P, total LDL particle concentration; HL, hepatic lipase; AIRg, acute insulin response to glucose; H2P, HDLP Subspecies 2 (7.8 nm)

## Sheet: Figure S1
	Figure S1. (A) Baseline levels, (B & D) Post-training levels, and (C & E) exercise-training induced changes in ANGPTL3/8 in HERITAGE. Each bar represents the value for one participant. The x-axis for each figure (A-C) is in the same order, thus the same participant is in the same spot on each graph, whereas the x-axis in figures D-E list the participants in order of lowest to highest post-trainin…

## Sheet: Figure S2
	Figure S2. (A) Baseline levels, (B & D) Post-training levels, and (C & E) exercise-training induced changes in ANGPTL4/8 in HERITAGE. Each bar represents the value for one participant. The x-axis for each figure (A-C) is in the same order, thus the same participant is in the same spot on each graph, whereas the x-axis in figures D-E list the participants in order of lowest to highest post-trainin…
